# Supplementary material for: GFR measurement in patients with CKD: Performance and feasibility of simplified iohexol plasma clearance techniques
Source: PLoS One. 2024 Jul 17;19(7):e0306935. doi: 10.1371/journal.pone.0306935 (PMC11253958; doi:10.1371/journal.pone.0306935)
Supplement: S2 Table — (XLSX) [file pone.0306935.s002.xlsx]

## Sheet: Phase A
ID	Age (years)	Gender	BMI (kg/m2)	Serum Creatinine	Height (cm)	Weight (kg)	BSA (m2)	Time (months)	Two-compartment (mL/min)	Two-compartment (mL/min/1.73m2)	popPK model (mL/min/1.73m2)	CKD-Epi (mL/min/1.73m2)	MDRD (mL/min/1.73m2)
1	50.4969	M	25.75	1.8	174	77.9607	1.93	0	30.1883	27.06	30.68	42.6	42.7
2	54	M	22.83	1.8	170	66	1.77	0	42.9506	41.98	48.58	41.7	42
2	54.17	M	22.8374	2.1	170	66	1.77	2.00411	35.8297	35.02	36.44	34.6	35.19
2	54.29	M	22.8374	1.8	170	66	1.77	3.44969	42.9506	41.98	48.53	41.65	42.02
3	52.26	F	23.8754	2.4	150	69	1.64	0	27.899	29.43	16.96	22.42	22.55
3	52.38	F	23.8754	2.6	150	69	1.64	1.44559	18.6941	19.72	21.41	20.33	20.55
4	62.25	F	18.3391	2	160	53	1.54	0	29.9721	33.67	34.81	26.05	26.85
4	62.36	F	18.3391	2.4	160	53	1.54	1.37988	27.6488	31.06	31.58	20.88	21.75
4	62.54	F	18.3391	2.4	160	53	1.54	3.48255	26.6162	29.9	33.36	20.86	21.74
4	62.84	F	18.3391	2.2	160	53	1.54	7.16222	25.9486	29.15	33.13	23.12	24.01
4	63.33	F	18.3391	2.3	160	53	1.54	12.9446	29.1621	32.76	30.96	21.84	22.78
5	46.93	M	24.2215	1.7	180	70	1.89	0	47.6105	43.58	45.28	47	46.24
6	31.87	M	31.8339	3.2	187	92	2.18	0	29.3103	23.26	27.47	24.32	24.1
6	32.02	M	31.8339	3.4	187	92	2.18	1.77413	26.7649	21.24	17.11	22.58	22.45
6	32	M	31.8339	3.6	187	92	2.18	3.68	19.1034	15.16	30.18	19.59	19.86
7	41.25	M	28.3737	2.1	170	82	1.94	0	43.1173	38.45	39.42	37.89	37.19
7	41.36	M	28.3737	2.1	170	82	1.94	1.34702	36.9049	32.91	34.77	37.86	37.17
7	41.9	M	28.3737	2	170	82	1.94	7.85216	35.0434	31.25	35.06	40.01	39.22
7	42.36	M	28.3737	2.2	170	82	1.94	13.3717	40.9643	36.53	40.26	35.54	35.06
8	62.02	M	23.1834	2.3	170	67	1.78	0	34.3345	33.37	37.93	29.33	30.82
8	62.13	M	23.1834	2.5	170	67	1.78	1.34702	34.355	33.39	33.22	26.5	27.99
8	62.28	M	23.1834	2.6	170	67	1.78	3.18686	37.1434	36.1	33.57	25.25	26.73
8	62.61	M	23.1834	2.5	170	67	1.78	7.16222	30.1983	29.35	30.95	26.41	27.94
9	52.21	M	30.7958	3.7	172	89	2.02	0	24.3801	20.88	26.64	17.69	18.44
9	52.33	M	30.7958	3.6	172	89	2.02	1.44559	30.4051	26.04	24.09	18.27	19.03
10	66.28	M	28.0277	1.3	170	81	1.93	0	63.0541	56.52	64.17	56.74	58.75
10	66.43	M	28.0277	1.4	170	81	1.93	1.74127	57.1191	51.2	54.41	51.83	53.91
10	66.59	M	28.0277	1.4	170	81	1.93	3.64682	59.0379	52.92	69.77	51.77	53.88
11	30.66	M	34.2561	2.2	187	99	2.25	0	51.0217	39.23	41.21	38.58	37.43
11	31.26	M	34.2561	2.2	187	99	2.25	7.19507	44.6749	34.35	41.11	38.42	37.29
12	91.5	M	20.6679	1.7	172.5	61.5	1.73	0	51.2	51.2	56.19	34.32	40.3
13	31.44	M	27.3356	2	181	79	1.99	0	45.6665	39.7	41.35	43.06	41.57
13	31.58	M	27.3356	2.2	181	79	1.99	1.60986	48.2546	41.95	44.27	38.33	37.21
13	32	M	27.3356	2.2	181	79	1.99	6.6694	42.6757	37.1	35.84	38.22	37.11
13	32.47	M	27.3356	1.9	181	79	1.99	12.2546	52.1081	45.3	52.92	45.48	43.82
14	46.41	M	24.2215	1.7	180	70	1.89	0	48.7576	44.63	50.98	47.17	46.34
14	46.55	M	24.2215	1.6	180	70	1.89	1.60986	59.4094	54.38	57.59	50.71	49.67
14	46.7	M	24.2215	1.8	180	70	1.89	3.44969	45.36	41.52	41.67	43.93	43.33
15	63.09	M	23.1834	2.3	170	67	1.78	0	42.3805	41.19	38.64	29.11	30.72
16	47.39	M	24.2215	1.9	180	70	1.89	0	50.9317	46.62	49.46	40.95	40.58
