# Supplementary material for: GFR measurement in patients with CKD: Performance and feasibility of simplified iohexol plasma clearance techniques
Source: PLoS One. 2024 Jul 17;19(7):e0306935. doi: 10.1371/journal.pone.0306935 (PMC11253958; doi:10.1371/journal.pone.0306935)
Supplement: S3 Table — (XLSX) [file pone.0306935.s003.xlsx]

## Sheet: finale
ID	Time (Months)	Age (years)	Gender	BMI (kg/m2)	Serum Creatinine (mg/dL)	Height (cm)	Weight (kg)	BSA (m2)	GFR 8h (mL/min/1.73 m2)	GFR 7h (mL/min/1.73 m2)	GFR 6h (mL/min/1.73 m2)	GFR 5h (mL/min/1.73 m2)	MDRD (mL/min/1.73m2)	CKD-Epi (mL/min/1.73m2)
1	0	73	M	23.988	1.31	166.5	66.5	1.74	35.77	36.31	37.87	39.16	53.64	53.63
2	0	66	F	24.237	2.62	167.5	68	1.77	18.79	20.41	16.28	20.07	18.25	18.37
2	2.75975	67	F	24.2014	2.19	167.5	67.9	1.77	21.18	22.26	23.58	0.64	22.38	22.65
2	3.02259	67	F	24.0232	2.36	167.5	67.4	1.76	20.26	18.62	18.22	18.16	20.53	20.69
2	4.13963	67	F	24.5222	2.5	167.5	68.8	1.78	19.28	19.66	20.6	22.07	19.21	19.3
3	0	78	M	23.5218	2.58	167	65.6	1.74	31.67	32.95	32.98	33.55	24.21	22.82
3	0.262834	78	M	23.5577	2.47	167	65.7	1.74	23.62	24.68	25.59	25.16	25.45	24.05
3	1.37988	78	M	23.6652	2.53	167	66	1.74	20.22	20.21	20.14	20.42	24.76	23.37
3	2.79261	78	M	23.6652	2.31	167	66	1.74	17.72	19.57	22.58	24.25	27.5	26.08
3	3.02259	78	M	23.5218	2.92	167	65.6	1.74	18.7	18.28	18.65	19.61	20.98	19.65
3	4.20534	78	M	23.486	2.94	167	65.5	1.74	21.03	20.93	20.46	21.87	20.82	19.49
3	4.82957	78	M	23.6652	2.8	167	66	1.74	23.4	23.21	22.53	23.15	22.03	20.67
4	0	49	M	26.5432	2.04	180	86	2.06	36.46	37.19	37.14	37.49	34.88	37.16
4	0.722793	49	M	26.5432	2.21	180	86	2.06	29.82	29.81	29.95	30.26	31.81	33.73
5	0	45	M	29.0909	3.16	165	79.2	1.87	18.79	19.32	20.05	21.09	21.42	22.52
5	0.657084	45	M	29.3113	2.59	165	79.8	1.87	22.02	21.79	24.93	25.81	26.95	28.64
5	2.03696	45	M	29.1644	3.05	165	79.4	1.87	18.99	19.34	19.98	21.27	22.31	23.5
5	4.23819	46	M	28.3563	2.94	165	77.2	1.85	19.84	20.26	20.86	21.61	23.18	24.4
5	4.6653	46	M	28.2461	2.74	165	76.9	1.84	20.88	21.2	21.65	22.71	25.14	26.57
5	5.61807	46	M	28.393	3.01	165	77.3	1.85	20.79	20.79	20.83	21.31	22.55	23.71
5	6.07803	46	M	28.0257	3.05	165	76.3	1.84	19.41	19.68	19.25	21.43	22.21	23.34
6	0	48	M	28.33	2.46	180.5	92.3	2.13	33.6	33.8	34.75	35.13	28.22	29.84
6	0.229979	48	M	28.3914	2.77	180.5	92.5	2.13	28.62	28.93	29.21	30.94	24.61	25.85
6	1.37988	48	M	28.8211	2.88	180.5	93.9	2.14	29.26	29.11	29.18	29.7	23.53	24.66
6	2.82546	48	M	28.5142	2.77	180.5	92.9	2.13	26.09	27.01	27.82	28	24.61	25.85
6	3.05544	48	M	28.7291	2.94	180.5	93.6	2.14	21.44	21.92	22.38	22.87	22.98	24.06
6	4.23819	48	M	28.5142	3.44	180.5	92.9	2.13	23.49	23.12	24.41	24.77	19.17	19.9
6	4.50103	48	M	28.8825	3.25	180.5	94.1	2.14	26.3	26.57	26.68	26.66	20.47	21.31
7	0	66	M	28.7259	3.13	183	96.2	2.19	39.72	39.48	40.41	41.43	20.04	19.65
7	0.525667	66	M	28.9647	2.75	183	97	2.19	41.95	43.03	44.12	45.97	23.26	22.98
7	1.60986	66	M	30.2189	3.27	183	101.2	2.23	38.15	38.7	40.09	40.99	19.05	18.64
7	2.98973	66	M	29.9501	3.44	183	100.3	2.22	40.99	40.76	41.4	44.52	17.97	17.53
7	3.21971	66	M	29.3529	3.95	183	98.3	2.21	36.02	35.49	34.28	31.16	15.32	14.83
8	0	75	F	23.5156	1.76	160	60.2	1.62	21.17	21.63	21.52	22.36	28.15	27.89
9	0	50	M	27.3484	3.34	174	82.8	1.98	20.8	21.32	21.29	22.49	19.67	20.33
9	0.262834	50	M	27.3484	3.61	174	82.8	1.98	17.66	18.29	18.29	18.98	17.98	18.51
9	1.37988	51	M	27.0511	3.87	174	81.9	1.97	17.26	17.62	17.41	17.42	16.53	16.9
9	2.82546	51	M	27.7447	3.89	174	84	1.99	19.33	20.64	19.73	20.79	16.43	16.79
9	3.02259	51	M	27.3814	3.77	174	82.9	1.98	20.03	21.2	21.65	23.51	17.03	17.44
9	4.13963	51	M	27.2823	3.69	174	82.6	1.97	18.97	18.92	19.4	20.88	17.46	17.9
10	0	55	M	21.4198	3.51	180	69.4	1.88	19.68	19.79	20.06	19.58	18.22	18.49
11	0	53	M	28.6978	3.68	176.5	89.4	2.06	24.22	23.79	23.75	24.16	17.38	17.71
11	0.262834	53	M	28.3768	3.39	176.5	88.4	2.05	22.24	22.31	21.3	21.71	19.11	19.55
11	1.41273	53	M	28.0879	3.92	176.5	87.5	2.04	23.31	23.26	23.67	24.97	16.16	16.4
11	2.75975	53	M	28.1521	3.39	176.5	87.7	2.05	22.2	22.14	23.21	24.67	19.11	19.55
11	3.02259	53	M	27.9274	4.02	176.5	87	2.04	20.93	21.6	20.52	19.89	15.69	15.91
12	0	62	M	25.7582	2.14	168	72.7	1.82	31.12	31.24	31.35	30.81	31.47	32.01
12	0.295688	62	M	25.1205	2.16	168	70.9	1.8	28.31	28.08	27.57	26.59	31.13	31.65
12	1.44559	62	M	24.9787	2.28	168	70.5	1.8	28.68	28.93	30	31.2	29.25	29.65
12	2.75975	62	M	24.7307	2.54	168	69.8	1.79	29.52	29.55	29.44	33.25	25.82	26.02
12	3.02259	62	M	24.6953	2.55	168	69.7	1.79	29.4	29.82	30.09	29.55	25.71	25.9
13	0	46	M	28.2446	3.52	185.7	97.4	2.22	24.59	24.38	24.38	24.18	18.83	19.62
13	0.262834	46	M	27.9256	3.44	185.7	96.3	2.21	24.6	24.6	24.88	25.07	19.33	20.18
13	1.44559	46	M	27.5776	3.46	185.7	95.1	2.2	25.35	25.39	25.62	27.45	19.2	20.04
14	0	58	M	35.3503	2.49	173	105.8	2.18	27.2	26.79	26.74	27.33	26.78	27.41
14	0.229979	58	M	35.083	2.38	173	105	2.18	27.26	28.14	28.71	29.74	28.22	28.95
14	1.41273	59	M	34.8157	2.61	173	104.2	2.17	31.06	31.58	32.2	32.1	25.28	25.71
14	2.7269	59	M	34.2477	3.01	173	102.5	2.16	24.8	25.17	25.7	25.86	21.44	21.64
15	0	41	F	28.8332	2.22	172	85.3	1.99	24.01	23.96	25.1	28	24.34	26.75
15	0.328542	41	F	28.6979	2.67	172	84.9	1.98	23.11	24.5	24.08	23.85	19.67	21.4
15	1.51129	41	F	28.9008	2.9	172	85.5	1.99	24.44	25.09	25.31	27.08	17.88	19.36
16	0	76	M	29.1673	3.47	173.5	87.8	2.02	18.03	18.49	19.17	20.23	17.29	16.17
16	0.295688	76	M	29.9313	3.25	173.5	90.1	2.04	18.89	20.24	20.6	20.97	18.64	17.51
16	1.34702	76	M	29.4662	3.48	173.5	88.7	2.03	17.53	18.03	18.82	19.9	17.23	16.12
17	0	64	M	29.9824	3.69	172	88.7	2.02	18.31	18.72	19.83	20.82	16.67	16.33
17	0.361396	64	M	29.9148	3.83	172	88.5	2.02	17.65	18.21	18.58	1.01	15.97	15.62
17	1.34702	64	M	29.6106	3.74	172	87.6	2.01	13.93	13.8	13.67	13.66	16.42	16.07
18	0	45	M	24.2769	2.9	176	75.2	1.91	24.24	23.99	24.04	25.62	23.65	24.98
18	0.262834	45	M	24.0186	3.13	176	74.4	1.9	22.66	23.37	23.62	1.35	21.66	22.78
18	1.41273	45	M	23.5989	2.79	176	73.1	1.89	22.08	23.21	24.16	23.15	24.73	26.17
19	0	71	M	23.5551	3.74	166.5	65.3	1.73	19.27	19.81	20.77	19.64	16.07	15.3
19	0.229979	71	M	23.4829	3.6	166.5	65.1	1.73	14.53	14.72	15.59	16.04	16.8	16.02
20	0	73	M	25.2691	2.89	161	65.5	1.69	20.47	21.85	19.84	21.31	21.52	20.6
21	0	45	M	25.5463	1.79	171	74.7	1.87	30.43	30.41	29.6	31.11	41.27	44.76
22	0	67	M	25.7117	1.74	165	70	1.77	34.31	34.27	36.2	37.94	39.33	39.69
22	11.9918	68	M	25.3444	3.32	165	69	1.76	16.05	17.55	18.69	22.51	18.61	18.05
23	0	49	F	25.5937	1.35	163	68	1.73	35.41	35.54	35.42	36.12	41.68	46.13
23	11.9261	50	F	25.9701	1.8	163	69	1.74	24.06	23.85	24.62	26.31	29.78	32.35
23	23.885	51	F	24.841	2.05	163	66	1.71	23.83	23.65	24.53	28.34	25.53	27.45
23	24.115	51	F	24.841	2.05	163	66	1.71	23.83	23.65	24.53	28.34	25.53	27.45
24	0	65	M	27.1416	1.55	164	73	1.79	32.49	33.63	34.91	36.48	45.22	46.29
24	11.6304	66	M	27.5134	1.91	164	74	1.81	37.09	38.6	39.24	40.06	35.43	35.71
25	0	71	M	22.6562	3	160	58	1.6	18.46	18.34	19.13	19.86	20.73	19.97
25	11.9918	72	M	21.6797	3.26	160	55.5	1.57	16.47	16.44	16.68	18.17	18.78	17.94
26	0	37	M	25.9265	1.64	175	79.4	1.95	37.63	39.44	39.46	42.27	47.51	52.63
27	0	61	M	24.0213	3.35	187	84	2.1	17.85	18.25	17.98	17.17	18.82	18.75
28	0	63	F	24.2349	1.35	158	60.5	1.61	27.54	27.79	26.21	28.54	39.61	41.81
28	11.9589	64	F	23.2335	1.65	158	58	1.58	22.88	22.95	24.01	25.63	31.32	32.58
29	0	68	F	33.0786	1.71	156	80.5	1.8	31.95	31.77	31.84	32.99	29.69	30.33
29	11.8604	69	F	34.5168	1.7	156	84	1.84	30.35	30.58	31.82	32.83	29.8	30.34
30	0	63	F	27.8293	1.47	154	66	1.64	27.69	28.3	29.95	31.37	35.9	37.72
30	11.4004	64	F	25.5102	1.22	154	60.5	1.58	29.36	29.61	29.78	30.42	44.37	46.93
30	23.6222	65	F	26.5643	1.34	154	63	1.61	34.06	34.51	34.71	36.51	39.7	41.6
31	0	74	M	22.3954	1.93	183	75	1.97	28.29	29.81	30.38	30.41	34.2	33.34
31	19.3183	75	M	21.9475	2.09	183	73.5	1.95	27.6	29.24	31.17	31.48	31.11	30.06
31	24.7392	76	M	21.201	1.89	183	71	1.92	23.69	23.88	29.46	31.04	34.85	33.71
32	0	74	M	23.2254	3.11	166	64	1.71	21.38	22.59	23.96	25.4	19.72	18.72
33	0	65	F	26.5643	1.34	154	63	1.61	34.06	34.51	34.71	36.51	39.7	41.6
34	0	69	M	28.0816	1.66	175	86	2.02	35.13	36.54	38.37	31.38	41.28	41.43
35	0	48	F	20.8209	1.84	164	56	1.6	30.96	30.72	30.28	29.3	29.28	31.95
36	0	69	M	28.7347	3.11	173	86	2	26.64	26.44	27.38	28.29	20	19.39
36	12.0575	70	M	27.8994	3.22	173	83.5	1.98	22.32	22.11	22.95	23.62	19.16	18.46
37	0	70	M	23.4052	1.78	176	72.5	1.88	31.98	32.02	31.77	32.5	37.98	37.81
37	11.4004	71	M	23.2438	2.03	176	72	1.88	29.45	27.74	28.19	29.77	32.54	32.03
37	23.1951	72	M	23.2438	1.77	176	72	1.88	28.69	29.41	28.56	30.1	38	37.54
38	0	73	M	22.8625	3.08	166	63	1.7	25.77	25.95	26.63	27.71	20	19.08
39	0	68	M	27.1626	1.71	170	78.5	1.9	30.54	31.27	32.2	33.22	40.01	40.25
40	0	60	M	19.0194	2.45	182	63	1.82	15.53	15.16	14.53	16.75	27.1	27.56
41	0	58	F	20.1771	1.29	171	59	1.69	30.94	31.03	31.61	33.06	42.45	45.76
41	11.0062	58	F	19.4932	1.35	171	57	1.67	35.71	35.7	36.15	33.73	40.28	43.31
42	0	60	F	24.3339	1.37	169	69.5	1.8	39.68	40.7	41.61	41.68	39.33	41.95
43	0	32	F	22.7615	1.64	161	59	1.62	33.48	33.25	34.61	35.9	36.31	41.09
43	24.5421	34	F	23.7259	1.56	161	61.5	1.65	18.81	18.55	18.93	17.54	37.99	43.04
44	0	73	M	23.3242	1.79	165	63.5	1.7	29.03	29.27	31.25	30.56	37.41	36.77
45	0	69	F	28.8523	1.38	143	59	1.48	32.55	32.3	32.94	33.59	37.91	39.04
46	0	63	M	26.5089	2.73	162.5	70	1.75	22.44	22.3	23.26	26.2	23.68	23.68
47	0	44	M	23.1241	2.39	186	80	2.04	25.92	25.93	26.06	27.77	29.7	31.78
47	12.386	45	M	23.4131	2.36	186	81	2.06	31.2	30.79	32.54	34.18	30	32.05
48	0	44	M	24.9649	1.52	171	73	1.85	35.32	35.12	35.77	36.34	50.07	54.93
49	0	32	M	20.3052	3.67	183	68	1.89	23.27	22.58	22.46	22.99	19.31	20.59
49	6.6694	33	M	20.9024	5.2	183	70	1.91	20.44	20.26	22.03	18.34	12.84	13.41
50	0	70	M	26.4159	2.91	182	87.5	2.09	23.3	23.54	24.39	24.72	21.54	20.87
50	5.97947	70	M	27.1706	2.8	182	90	2.12	24.12	23.62	23.65	25.79	22.51	21.86
51	0	69	F	26.5338	1.16	167	74	1.83	25.24	25.71	24.86	26.38	46.32	48.16
51	16.0986	71	F	28.6851	1.37	167	80	1.89	21.46	21.16	21.28	21.94	38.01	38.83
52	0	63	F	31.2295	1.53	156	76	1.76	39.99	40.43	41.44	40.95	34.28	35.94
53	0	60	M	19.487	2.29	168	55	1.62	30.83	31.56	32.98	32.37	29.3	29.91
53	11.269	61	M	19.1327	2.05	168	54	1.61	30	30.52	30.16	27.05	33.18	33.95
53	23.7864	62	M	17.7154	2.4	168	50	1.56	25.76	26.17	26.42	26.93	27.57	27.87
54	0	56	F	31.7399	2.11	153	74.3	1.72	24.98	24.76	24.75	23.43	24.23	25.6
55	0	73	M	24.792	2.01	173	74.2	1.88	27.5	28.53	29.47	30.65	32.73	31.96
56	0	36	F	23.8054	2.08	152	55	1.51	24.38	24.75	25.18	26.28	26.94	29.97
56	5.55236	37	F	24.0218	2.97	152	55.5	1.51	17.49	17.56	16.86	17.54	17.76	19.35
56	52.4353	36	F	23.3726	2.2	152	54	1.49	20.93	20.81	20.95	21.74	25.26	28.01
57	0	53	F	21.3382	1.62	162	56	1.59	35.26	33.88	35.63	36.36	33.24	35.98
58	0	62	F	20.4382	0.96	167	57	1.64	38.8	39.34	39.75	40.09	58.89	63.59
59	0	59	F	30.0971	1.85	161.5	78.5	1.83	19.98	20.69	21.5	21.41	27.9	29.38
59	11.4333	60	F	27.605	2.01	161.5	72	1.76	15.45	15.21	16.48	17.99	25.27	26.39
59	23.4251	61	F	27.0538	2.03	162	71	1.76	15.59	15.98	17.5	18.26	24.9	25.9
60	0	44	F	17.1468	1.62	162	45	1.45	38.35	38.72	36.09	38.36	34.52	38.33
60	6.20945	44	F	16.7657	1.59	162	44	1.43	35.1	34.43	31.31	34.31	35.27	39.21
61	0	68	F	31.3147	2.96	163	83.2	1.89	18.41	18.74	19.29	20.29	15.76	15.63
62	0	68	F	21.6311	1.24	158	54	1.54	34.25	34.22	34.61	32.49	43.02	44.74
62	18.037	69	F	22.0317	1.26	158	55	1.55	33.55	34.06	34.8	36.01	42.1	43.57
63	0	77	M	24.977	2.38	165	68	1.75	20.13	19.31	20.54	21.87	26.64	25.33
64	0	62	M	29.9116	2.25	162	78.5	1.83	38.41	38.87	37.52	39.89	29.7	30.13
65	0	64	F	31.2394	2.44	163	83	1.89	22.11	22.61	23.19	25.22	19.94	20.3
65	12.1561	65	F	31.4652	2.71	163	83.6	1.89	20.55	21.3	20.57	24.34	17.61	17.76
65	24.345	66	F	31.9922	2.75	163	85	1.91	19.57	20.81	20.68	21.63	17.26	17.32
65	36.3039	67	F	31.2394	2.58	163	83	1.89	19.32	18.83	19.61	20.22	18.52	18.58
66	0	71	M	25.9766	1.52	160	66.5	1.69	31.33	32.18	33.71	34.52	45.43	45.44
67	0	70	F	23.8751	1.53	165	65	1.72	27.25	25.68	25.01	19.52	33.55	34.22
68	0	66	M	29.2257	2.56	162	76.7	1.82	28.24	28.26	28.67	29.9	25.27	25.06
69	0	62	M	29.9383	2.36	180	97	2.17	30.69	31.89	31.75	32.04	28.11	28.44
69	1.80698	64	M	30.4012	1.88	180	98.5	2.18	21.4	19.92	19.63	20.45	36.31	36.91
70	0	64	M	24.6531	2.58	175	75.5	1.91	29.78	30.46	31.37	32.65	25.2	25.18
70	5.97947	65	M	25.7959	1.87	175	79	1.95	37.31	37.54	37.88	39.15	36.42	36.89
71	0	69	F	23.5078	1.5	165	64	1.7	25.47	25.36	25.52	26.4	34.43	35.29
71	11.729	70	F	23.8751	1.53	165	65	1.72	27.25	25.68	25.01	19.52	33.55	34.22
72	0	63	M	21.1327	1.77	182	70	1.9	37.3	37.85	39.23	38.93	39.05	39.99
73	0	49	F	21.3786	1.68	164	57.5	1.62	32.82	33.14	32.99	33.48	32.38	35.42
74	0	67	F	34.2093	2.17	158	85.4	1.87	26.94	26.88	28.48	30.25	22.62	22.9
75	0	59	F	21.3774	1.75	165	58.2	1.64	32.7	33.7	34.82	36.37	29.75	31.42
75	12.0903	60	F	21.3039	1.91	165	58	1.63	28.82	29.78	30.22	32.24	26.8	28.07
75	24.0821	61	F	21.4876	2.07	165	58.5	1.64	26.47	26.8	27.82	29.24	24.34	25.29
76	0	67	M	27.4145	1.76	174	83	1.98	34.23	35.77	36.53	38.46	38.82	39.14
77	0	52	F	18.8189	1.04	163	50	1.52	35.45	35.6	35.94	35.15	55.65	61.92
77	12.2875	53	F	19.5717	1.09	163	52	1.55	37.87	37.75	38.72	38.35	52.51	58.1
77	24.2464	54	F	19.1953	1.22	163	51	1.53	28.88	29.26	29.3	29.64	45.93	50.34
78	0	65	M	25.763	2.52	174	78	1.93	28.48	29.56	29.22	27.78	25.81	25.72
78	6.53799	66	M	28.075	1.8	174	85	2	28.81	29.15	28.2	28.86	37.94	38.36
78	18.1355	67	M	27.4145	1.76	174	83	1.98	34.23	35.77	36.53	38.46	38.82	39.14
79	0	65	F	17.2879	1.15	154	41	1.34	33.01	33.05	33.01	34.73	47.36	50.05
79	12.6489	66	F	17.7096	1.35	154	42	1.36	25.38	25.61	25.56	26.01	39.23	40.94
79	24.6078	67	F	17.2879	1.79	154	41	1.34	25.99	25.89	26.23	26.72	28.25	28.91
80	0	46	F	16.8962	1.73	165	46	1.48	36.79	37.11	36.73	36.48	31.71	34.91
81	0	69	F	27.3258	1.39	156	66.5	1.66	33.03	32.59	33.93	33.26	37.59	38.7
81	12.2218	70	F	28.764	1.31	156	70	1.7	38.83	39.24	38.93	40.21	40.14	41.28
82	0	69	M	27.3438	2.02	160	70	1.73	36.02	34.84	32.84	26.3	32.91	32.68
82	35.7	70	M	26.5625	1.76	160	68	1.71	34.8	35.6	35.73	36.62	38.47	38.33
83	0	53	F	29.9688	2.15	155	72	1.71	26.22	24.98	20.38	23.06	23.98	25.56
83	11.9589	54	F	32.0499	1.97	155	77	1.76	28.76	28.82	29.81	30.58	26.42	28.21
84	0	23	F	21.6847	1.72	173	64.9	1.77	25.84	26.45	26.75	26.68	36.75	41.32
85	0	68	M	23.8498	2.6	182	79	2	28.34	28.67	28.78	29.77	24.67	24.25
85	12.0575	69	M	23.5479	2.89	182	78	1.99	27.6	28.2	28.3	29.78	21.77	21.19
85	24.4107	70	M	23.246	2.94	182	77	1.98	22.87	22.84	23.42	24.4	21.28	20.61
85	36.3368	71	M	23.8498	4.1	182	79	2	15.53	14.86	15.3	15.99	14.46	13.69
86	0	52	M	29.551	2.59	175	90.5	2.06	23.48	22.77	24.02	26.76	26.17	27.26
86	11.6961	53	M	28.0816	2.58	175	86	2.02	22.64	22.94	23.28	24.54	26.18	27.2
86	23.7864	54	M	28.7347	2.86	175	88	2.04	21.32	22.06	22.84	24.08	23.16	23.85
87	0	39	M	25.7959	2.84	175	79	1.95	25	25.8	25.91	27.09	24.94	26.72
87	10.9076	40	M	26.449	3.62	175	81	1.97	18.91	18.89	18.81	19.44	18.75	19.79
87	23.3265	41	M	26.1224	3.19	175	80	1.96	16.51	16.42	16.8	17.56	21.59	22.89
88	0	54	M	28.7347	2.86	175	88	2.04	21.32	22.06	22.84	24.08	23.16	23.85
89	0	74	F	23.3333	1.25	150	52.5	1.46	36.45	36.46	36.66	37.02	41.89	42.48
89	17.9713	75	F	24.4444	1.17	150	55	1.49	32.85	33.9	35.38	36.5	45.09	45.69
90	0	37	F	20.7883	2.61	172	61.5	1.73	24.49	23.27	24.79	24.34	20.62	22.62
90	5.71663	37	F	22.1403	2.47	172	65.5	1.77	23.85	23.95	24.44	25.2	21.97	24.18
90	18.2341	38	F	23.4924	2.65	172	69.5	1.82	24.18	24.14	23.4	23.66	20.15	22.05
91	0	71	M	23.8498	4.1	182	79	2	15.53	14.86	15.3	15.99	14.46	13.69
92	0	75	F	24.4444	1.17	150	55	1.49	32.85	33.9	35.38	36.5	45.09	45.69
93	0	63	F	20.8117	1.72	155	50	1.47	35.75	38.21	38	40.88	29.95	31.2
93	5.8809	63	F	21.8522	3.31	155	52.5	1.5	22.91	23.75	25.33	25.4	14.07	14.14
94	0	43	F	20.83	1.49	158	52	1.51	39.48	39.72	40.24	40.84	38.19	42.71
95	0	72	F	27.8876	1.81	155	67	1.66	21.4	23.94	22.98	25.06	27.48	27.54
95	11.9589	73	F	27.2633	1.89	155	65.5	1.65	18.85	18.39	18.35	19.86	26.07	25.95
96	0	65	M	22.8374	1.89	170	66	1.77	30.26	30.24	31.11	32.49	35.97	36.42
97	0	43	F	22.0604	1.73	155	53	1.5	35.05	35.44	36.25	37.28	32.15	35.65
97	11.8932	44	F	22.2685	1.74	155	53.5	1.51	32.03	32.57	33.05	34.75	31.79	35.16
97	23.885	45	F	23.1009	1.7	155	55.5	1.53	31.5	31.94	33.42	36.25	32.5	35.91
98	0	35	F	21.2803	2.77	170	61.5	1.71	30.69	30.68	31.65	33.08	19.47	21.35
98	13.9959	36	F	23.1834	2.57	170	67	1.78	22.25	22.84	23.35	23.78	21.11	23.21
98	25.9548	36	F	26.2976	3.31	170	76	1.87	20.84	20.37	20.65	21.44	15.76	17.09
99	0	33	M	20.9024	5.2	183	70	1.91	20.44	20.26	22.03	18.34	12.84	13.41
100	0	70	M	26.4159	2.91	182	87.5	2.09	23.3	23.54	24.39	24.72	21.54	20.87
101	0	68	F	27.2509	1.19	167	76	1.85	39.57	39.99	40.3	40.81	45.11	47.02
